# Supplementary material for: Design, Synthesis and Anticancer Evaluation of Nitroimidazole Radiosensitisers
Source: Molecules. 2023 May 31;28(11):4457. doi: 10.3390/molecules28114457 (PMC10254852; doi:10.3390/molecules28114457)
Supplement: Supplementary file 1 [file molecules-28-04457-s001.zip]

Archive with 1 entries (1 files):
- molecules-2409136-supplementary.pdf
